# Supplementary material for: Fermentation of cv. Kalamata Natural Black Olives with Potential Multifunctional Yeast Starters
Source: Foods. 2022 Oct 6;11(19):3106. doi: 10.3390/foods11193106 (PMC9563747; doi:10.3390/foods11193106)
Supplement: Supplementary file 1 [file foods-11-03106-s001.zip]

Archive with 1 entries (1 files):
- foods-1931471-supplementary.pdf
